# Supplementary material for: Skin Barrier Function and Microtopography in Patients with Atopic Dermatitis
Source: J Clin Med. 2024 Oct 1;13(19):5861. doi: 10.3390/jcm13195861 (PMC11477937; doi:10.3390/jcm13195861)
Supplement: Supplementary file 1 [file jcm-13-05861-s001.zip]

Archive with 1 entries (1 files):
- jcm-3190518-supplementary.pdf
